# Supplementary material for: A Phase Ib Study of Durvalumab (MEDI4736) in Combination with Carbon-Ion Radiotherapy and Weekly Cisplatin for Patients with Locally Advanced Cervical Cancer (DECISION Study): The Early Safety and Efficacy Results
Source: Int J Mol Sci. 2023 Jun 23;24(13):10565. doi: 10.3390/ijms241310565 (PMC10342070; doi:10.3390/ijms241310565)
Supplement: Supplementary file 1 [file ijms-24-10565-s001.zip]

Archive with 1 entries (1 files):
- ijms-2447321-supplementary.pdf
